# Supplementary material for: Comparative evaluation of potential indicators and temporal sampling protocols for monitoring genetic erosion
Source: Evol Appl. 2014 Aug 15;7(9):984–98. doi: 10.1111/eva.12197 (PMC4231590; doi:10.1111/eva.12197)
Supplement: Table S1 — Carrying capacity and census size of populations during simulations. [file eva0007-0984-sd6.docx]

## Sheet: t_tests_exponential
	Matrix of pairwise comparisons showing the proportion of 100 replicates (power) in which the number of alleles sampled at generation X was significantly different than at generation Y
	Test was a paired t-test (20 loci). Generation number is shown in grey. Columns show each indicator, rows show each severity of decline
	This shows the exponential decline
				Het Obs (Ho)												Het Exp (He)												Number alleles (K)													Allelic range (Kr)
		2	3	4	5	6	7	8	9	10	11			2	3	4	5	6	7	8	9	10	11			2	3	4	5	6	7	8	9	10	11			2	3	4	5	6	7	8	9	10	11
	1	5	6	1	1	8	1	1	3	9	16		1	7	10	5	6	10	7	14	21	31	54		1	7	3	4	7	9	16	38	93	100	100		1	4	2	5	8	8	12	26	63	86	93		1
	2	-	6	5	5	0	3	8	10	11	17		2	-	6	6	4	7	9	15	20	33	48		2	-	5	6	4	10	17	41	85	98	100		2	-	3	3	6	10	12	21	58	87	94		2
0.99	3	-	-	4	7	6	3	4	9	12	16		3	-	-	3	4	6	5	12	19	32	50		3	-	-	4	7	8	18	39	90	100	100		3	-	-	2	4	8	9	22	63	87	93		3
strong	4	-	-	-	3	6	3	6	6	13	17		4	-	-	-	3	2	8	12	16	28	47		4	-	-	-	3	5	15	37	92	100	100		4	-	-	-	2	6	11	24	72	91	94		4
	5	-	-	-	-	5	4	2	10	12	19		5	-	-	-	-	4	5	13	15	25	47		5	-	-	-	-	3	16	36	90	99	100		5	-	-	-	-	4	11	23	63	85	90		5
	6	-	-	-	-	-	6	6	11	8	21		6	-	-	-	-	-	7	10	14	29	43		6	-	-	-	-	-	8	16	79	98	100		6	-	-	-	-	-	4	9	50	80	89		6
	7	-	-	-	-	-	-	6	6	10	16		7	-	-	-	-	-	-	7	11	28	46		7	-	-	-	-	-	-	12	80	97	100		7	-	-	-	-	-	-	4	51	78	87		7
	8	-	-	-	-	-	-	-	9	11	16		8	-	-	-	-	-	-	-	12	21	45		8	-	-	-	-	-	-	-	72	96	100		8	-	-	-	-	-	-	-	41	82	86		8
	9	-	-	-	-	-	-	-	-	11	14		9	-	-	-	-	-	-	-	-	18	39		9	-	-	-	-	-	-	-	-	73	99		9	-	-	-	-	-	-	-	-	46	74		9
	10	-	-	-	-	-	-	-	-	-	7		10	-	-	-	-	-	-	-	-	-	28		10	-	-	-	-	-	-	-	-	-	65		10	-	-	-	-	-	-	-	-	-	27		10
		2	3	4	5	6	7	8	9	10	11			2	3	4	5	6	7	8	9	10	11			2	3	4	5	6	7	8	9	10	11			2	3	4	5	6	7	8	9	10	11
	1	5	4	6	3	4	6	5	5	5	2		1	7	6	6	8	6	7	6	7	13	16		1	10	9	7	3	8	15	18	26	51	79		1	5	7	6	2	7	10	12	21	33	50		1
	2	-	4	8	8	2	5	6	4	5	2		2	-	4	6	12	2	6	7	10	13	17		2	-	4	4	10	6	5	11	20	45	68		2	-	7	4	4	4	6	11	15	32	44		2
0.97	3	-	-	5	4	8	4	2	6	5	8		3	-	-	2	4	2	1	2	8	9	15		3	-	-	3	2	4	10	11	25	40	77		3	-	-	3	7	4	5	9	16	32	51		3
moderate	4	-	-	-	6	4	6	5	6	5	7		4	-	-	-	5	4	5	5	6	10	14		4	-	-	-	3	3	7	5	14	45	78		4	-	-	-	7	3	5	9	7	27	49		4
	5	-	-	-	-	5	7	2	3	7	6		5	-	-	-	-	7	10	4	6	9	16		5	-	-	-	-	1	8	6	14	40	79		5	-	-	-	-	2	7	8	14	25	50		5
	6	-	-	-	-	-	2	4	7	4	7		6	-	-	-	-	-	4	5	8	10	17		6	-	-	-	-	-	7	6	16	34	67		6	-	-	-	-	-	5	11	10	22	47		6
	7	-	-	-	-	-	-	3	1	7	4		7	-	-	-	-	-	-	4	3	7	12		7	-	-	-	-	-	-	6	7	29	58		7	-	-	-	-	-	-	6	7	21	35		7
	8	-	-	-	-	-	-	-	3	3	6		8	-	-	-	-	-	-	-	7	8	13		8	-	-	-	-	-	-	-	6	24	59		8	-	-	-	-	-	-	-	6	21	40		8
	9	-	-	-	-	-	-	-	-	6	3		9	-	-	-	-	-	-	-	-	6	9		9	-	-	-	-	-	-	-	-	21	57		9	-	-	-	-	-	-	-	-	13	33		9
	10	-	-	-	-	-	-	-	-	-	4		10	-	-	-	-	-	-	-	-	-	11		10	-	-	-	-	-	-	-	-	-	33		10	-	-	-	-	-	-	-	-	-	11		10
		2	3	4	5	6	7	8	9	10	11			2	3	4	5	6	7	8	9	10	11			2	3	4	5	6	7	8	9	10	11			2	3	4	5	6	7	8	9	10	11
	1	9	5	5	4	3	7	8	5	6	4		1	3	3	4	9	3	4	4	7	5	10		1	3	2	4	3	9	5	1	11	16	15		1	2	2	1	2	8	4	4	4	7	11		1
	2	-	5	8	5	7	8	9	9	4	2		2	-	4	4	8	7	8	4	7	5	5		2	-	5	4	4	4	10	8	8	16	17		2	-	4	3	5	5	6	9	8	10	13		2
0.9	3	-	-	1	4	5	6	7	6	6	2		3	-	-	3	5	3	4	5	7	8	3		3	-	-	4	5	3	5	7	9	10	11		3	-	-	5	4	6	3	4	3	8	8		3
weak	4	-	-	-	3	5	7	4	4	5	5		4	-	-	-	3	7	5	6	6	8	7		4	-	-	-	3	6	8	9	3	8	14		4	-	-	-	3	5	6	7	6	7	7		4
	5	-	-	-	-	2	5	4	5	5	1		5	-	-	-	-	6	8	7	8	5	9		5	-	-	-	-	3	3	7	9	11	20		5	-	-	-	-	8	3	5	6	9	10		5
	6	-	-	-	-	-	7	11	4	4	6		6	-	-	-	-	-	6	5	1	4	4		6	-	-	-	-	-	3	8	8	9	11		6	-	-	-	-	-	7	5	9	8	10		6
	7	-	-	-	-	-	-	9	4	4	6		7	-	-	-	-	-	-	5	7	3	7		7	-	-	-	-	-	-	8	9	11	15		7	-	-	-	-	-	-	4	5	10	12		7
	8	-	-	-	-	-	-	-	10	10	7		8	-	-	-	-	-	-	-	4	8	8		8	-	-	-	-	-	-	-	9	7	9		8	-	-	-	-	-	-	-	5	5	11		8
	9	-	-	-	-	-	-	-	-	7	8		9	-	-	-	-	-	-	-	-	5	7		9	-	-	-	-	-	-	-	-	5	8		9	-	-	-	-	-	-	-	-	7	6		9
	10	-	-	-	-	-	-	-	-	-	3		10	-	-	-	-	-	-	-	-	-	3		10	-	-	-	-	-	-	-	-	-	8		10	-	-	-	-	-	-	-	-	-	6		10
[truncated: 10 more columns]

## Sheet: t_tests_instant
	Matrix of pairwise comparisons showing the proportion of 100 replicates (power) in which the number of alleles sampled at generation X was significantly different than at generation Y
	Test was a paired t-test (20 loci). Generation number is shown in grey. Columns show each indicator, rows show each severity of decline
	This shows the Instant Decline
				Het Obs (Ho)												Het Exp (He)												Number alleles (K)													Allelic range (Kr)
		2	3	4	5	6	7	8	9	10	11			2	3	4	5	6	7	8	9	10	11			2	3	4	5	6	7	8	9	10	11			2	3	4	5	6	7	8	9	10	11
	1	3	8	11	24	34	51	66	65	78	81		1	20	45	68	81	91	95	94	97	99	99		1	80	98	100	100	100	100	100	100	100	100		1	49	81	90	95	97	98	100	100	100	100		1
	2	-	14	21	27	35	54	63	68	79	79		2	-	28	49	72	88	89	91	95	96	97		2	-	63	96	100	100	100	100	100	100	100		2	-	32	65	78	88	94	98	99	99	99		2
0.99	3	-	-	7	14	22	41	43	52	62	69		3	-	-	30	53	75	78	82	93	96	97		3	-	-	55	91	99	99	99	100	100	100		3	-	-	25	55	76	78	86	96	97	99		3
strong	4	-	-	-	10	17	27	32	40	54	57		4	-	-	-	29	52	61	73	89	93	97		4	-	-	-	42	89	97	97	100	100	100		4	-	-	-	14	47	63	76	85	93	96		4
	5	-	-	-	-	10	19	19	29	35	49		5	-	-	-	-	27	46	61	79	84	90		5	-	-	-	-	42	82	90	98	99	100		5	-	-	-	-	11	45	64	76	88	92		5
	6	-	-	-	-	-	9	10	18	25	38		6	-	-	-	-	-	16	38	55	69	79		6	-	-	-	-	-	36	72	88	96	98		6	-	-	-	-	-	12	36	61	78	86		6
	7	-	-	-	-	-	-	10	11	15	26		7	-	-	-	-	-	-	25	46	61	74		7	-	-	-	-	-	-	34	75	88	96		7	-	-	-	-	-	-	11	42	61	81		7
	8	-	-	-	-	-	-	-	5	7	14		8	-	-	-	-	-	-	-	25	45	56		8	-	-	-	-	-	-	-	42	60	84		8	-	-	-	-	-	-	-	12	33	59		8
	9	-	-	-	-	-	-	-	-	8	15		9	-	-	-	-	-	-	-	-	20	41		9	-	-	-	-	-	-	-	-	27	70		9	-	-	-	-	-	-	-	-	11	33		9
	10	-	-	-	-	-	-	-	-	-	9		10	-	-	-	-	-	-	-	-	-	29		10	-	-	-	-	-	-	-	-	-	32		10	-	-	-	-	-	-	-	-	-	21		10
		2	3	4	5	6	7	8	9	10	11		1	2	3	4	5	6	7	8	9	10	11		1	2	3	4	5	6	7	8	9	10	11		1	2	3	4	5	6	7	8	9	10	11		1
	1	5	7	8	12	18	11	28	32	35	45		1	18	33	37	41	47	55	66	72	80	84		1	56	90	96	99	100	100	100	100	100	100		1	28	68	77	81	88	90	92	95	98	99		1
	2	-	8	8	13	27	21	30	33	43	54		2	-	19	24	28	37	44	51	65	70	82		2	-	48	74	86	94	95	97	98	99	100		2	-	18	40	56	73	81	81	88	92	94		2
0.97	3	-	-	9	11	10	11	25	26	33	40		3	-	-	12	21	30	38	40	52	58	73		3	-	-	29	58	81	88	94	96	98	100		3	-	-	10	35	52	66	72	85	87	89		3
moderate	4	-	-	-	6	6	6	14	19	27	38		4	-	-	-	9	19	26	35	44	51	67		4	-	-	-	20	56	72	83	95	99	99		4	-	-	-	7	25	48	63	77	83	86		4
	5	-	-	-	-	6	8	11	16	23	27		5	-	-	-	-	11	21	26	41	41	56		5	-	-	-	-	20	49	65	84	94	97		5	-	-	-	-	8	19	37	60	71	77		5
	6	-	-	-	-	-	4	8	9	15	26		6	-	-	-	-	-	14	24	35	40	58		6	-	-	-	-	-	21	43	65	85	90		6	-	-	-	-	-	7	17	37	54	67		6
	7	-	-	-	-	-	-	5	6	7	20		7	-	-	-	-	-	-	10	19	25	47		7	-	-	-	-	-	-	15	51	68	80		7	-	-	-	-	-	-	2	23	42	51		7
	8	-	-	-	-	-	-	-	6	9	15		8	-	-	-	-	-	-	-	14	19	37		8	-	-	-	-	-	-	-	21	51	66		8	-	-	-	-	-	-	-	9	22	42		8
	9	-	-	-	-	-	-	-	-	6	15		9	-	-	-	-	-	-	-	-	10	22		9	-	-	-	-	-	-	-	-	20	37		9	-	-	-	-	-	-	-	-	6	17		9
	10	-	-	-	-	-	-	-	-	-	12		10	-	-	-	-	-	-	-	-	-	19		10	-	-	-	-	-	-	-	-	-	9		10	-	-	-	-	-	-	-	-	-	1		10
		2	3	4	5	6	7	8	9	10	11		1	2	3	4	5	6	7	8	9	10	11		1	2	3	4	5	6	7	8	9	10	11		1	2	3	4	5	6	7	8	9	10	11		1
	1	5	4	11	5	6	3	5	11	11	12		1	4	5	8	11	12	11	11	17	19	20		1	5	8	14	25	31	38	49	52	59	62		1	5	9	10	15	19	23	29	30	38	36		1
	2	-	3	6	7	2	4	7	7	7	5		2	-	6	3	3	9	6	9	10	18	15		2	-	5	14	19	18	21	24	34	46	48		2	-	3	8	10	12	14	16	17	31	28		2
0.9	3	-	-	3	4	3	2	5	8	10	6		3	-	-	10	5	10	9	11	13	14	19		3	-	-	2	9	8	15	19	27	42	35		3	-	-	2	6	10	8	10	13	17	19		3
weak	4	-	-	-	7	2	3	4	5	3	5		4	-	-	-	4	4	4	7	8	11	13		4	-	-	-	11	10	10	14	22	28	30		4	-	-	-	7	8	9	5	12	17	20		4
	5	-	-	-	-	3	7	7	3	6	6		5	-	-	-	-	4	6	6	5	8	6		5	-	-	-	-	3	7	9	14	23	25		5	-	-	-	-	5	6	8	9	13	13		5
	6	-	-	-	-	-	5	4	5	5	7		6	-	-	-	-	-	1	12	5	5	10		6	-	-	-	-	-	6	6	10	17	14		6	-	-	-	-	-	3	2	6	12	13		6
	7	-	-	-	-	-	-	3	3	3	8		7	-	-	-	-	-	-	9	6	8	12		7	-	-	-	-	-	-	4	4	12	13		7	-	-	-	-	-	-	3	2	4	5		7
	8	-	-	-	-	-	-	-	2	10	7		8	-	-	-	-	-	-	-	5	12	14		8	-	-	-	-	-	-	-	3	8	12		8	-	-	-	-	-	-	-	2	3	7		8
	9	-	-	-	-	-	-	-	-	4	3		9	-	-	-	-	-	-	-	-	6	8		9	-	-	-	-	-	-	-	-	3	7		9	-	-	-	-	-	-	-	-	2	4		9
	10	-	-	-	-	-	-	-	-	-	5		10	-	-	-	-	-	-	-	-	-	4		10	-	-	-	-	-	-	-	-	-	8		10	-	-	-	-	-	-	-	-	-	3		10
[truncated: 10 more columns]

## Sheet: t_tests_exponential_250L
	Matrix of pairwise comparisons showing the proportion of 100 replicates (power) in which the number of alleles sampled at generation X was significantly different than at generation Y
	Test was a paired t-test (250 loci). Generation number is shown in grey. Columns show each indicator, rows show each severity of decline
	This shows the exponential decline, sampled with 250 markers
				Het Obs (Ho)												Het Exp (He)												Number alleles (K)													Allelic range (Kr)
		2	3	4	5	6	7	8	9	10	11			2	3	4	5	6	7	8	9	10	11			2	3	4	5	6	7	8	9	10	11			2	3	4	5	6	7	8	9	10	11
	1	7	10	7	7	9	10	17	27	40	61		1	5	6	6	6	21	43	73	95	99	100		1	5	8	5	27	60	98	100	100	100	100		1	4	7	4	19	43	87	99	100	100	100		1
	2	-	13	8	6	10	12	19	30	47	66		2	-	10	4	7	21	39	70	94	99	100		2	-	8	8	32	57	95	100	100	100	100		2	-	4	10	22	33	82	100	100	100	100		2
0.99	3	-	-	7	8	10	11	16	29	48	61		3	-	-	6	14	16	38	68	92	100	100		3	-	-	5	23	51	94	100	100	100	100		3	-	-	9	12	28	76	98	100	100	100		3
strong	4	-	-	-	7	3	7	14	29	44	57		4	-	-	-	4	13	32	67	92	98	100		4	-	-	-	15	36	94	100	100	100	100		4	-	-	-	8	20	69	99	100	100	100		4
	5	-	-	-	-	5	8	15	27	41	58		5	-	-	-	-	13	29	71	95	99	100		5	-	-	-	-	13	80	100	100	100	100		5	-	-	-	-	11	51	93	100	100	100		5
	6	-	-	-	-	-	8	8	25	37	57		6	-	-	-	-	-	17	65	91	98	100		6	-	-	-	-	-	55	100	100	100	100		6	-	-	-	-	-	36	90	100	100	100		6
	7	-	-	-	-	-	-	10	15	36	58		7	-	-	-	-	-	-	41	89	98	100		7	-	-	-	-	-	-	92	100	100	100		7	-	-	-	-	-	-	66	100	100	100		7
	8	-	-	-	-	-	-	-	11	34	52		8	-	-	-	-	-	-	-	61	96	100		8	-	-	-	-	-	-	-	100	100	100		8	-	-	-	-	-	-	-	100	100	100		8
	9	-	-	-	-	-	-	-	-	19	34		9	-	-	-	-	-	-	-	-	76	100		9	-	-	-	-	-	-	-	-	100	100		9	-	-	-	-	-	-	-	-	100	100		9
	10	-	-	-	-	-	-	-	-	-	23		10	-	-	-	-	-	-	-	-	-	99		10	-	-	-	-	-	-	-	-	-	100		10	-	-	-	-	-	-	-	-	-	100		10
		2	3	4	5	6	7	8	9	10	11			2	3	4	5	6	7	8	9	10	11			2	3	4	5	6	7	8	9	10	11			2	3	4	5	6	7	8	9	10	11
	1	5	6	3	7	6	1	7	13	26	42		1	5	8	1	11	8	17	32	62	91	100		1	2	5	8	12	28	57	93	100	100	100		1	3	3	3	8	15	39	77	95	100	100		1
	2	-	8	8	8	5	6	10	18	32	41		2	-	7	6	7	7	14	38	62	89	98		2	-	5	5	13	34	61	94	100	100	100		2	-	5	9	14	21	35	75	95	100	100		2
0.97	3	-	-	3	6	6	7	11	16	26	41		3	-	-	7	7	10	16	43	64	93	100		3	-	-	10	10	31	51	94	100	100	100		3	-	-	12	14	16	36	72	93	100	100		3
moderate	4	-	-	-	6	9	3	11	16	26	39		4	-	-	-	5	7	10	34	60	82	98		4	-	-	-	8	18	53	91	100	100	100		4	-	-	-	9	13	26	71	93	100	100		4
	5	-	-	-	-	8	3	9	18	30	34		5	-	-	-	-	7	6	25	54	86	97		5	-	-	-	-	12	24	81	99	100	100		5	-	-	-	-	9	18	53	92	99	100		5
	6	-	-	-	-	-	7	8	16	28	41		6	-	-	-	-	-	9	29	54	83	95		6	-	-	-	-	-	17	67	99	100	100		6	-	-	-	-	-	10	42	79	100	100		6
	7	-	-	-	-	-	-	7	8	26	34		7	-	-	-	-	-	-	12	43	77	99		7	-	-	-	-	-	-	45	94	100	100		7	-	-	-	-	-	-	26	77	98	100		7
	8	-	-	-	-	-	-	-	10	18	31		8	-	-	-	-	-	-	-	21	66	93		8	-	-	-	-	-	-	-	67	100	100		8	-	-	-	-	-	-	-	49	94	100		8
	9	-	-	-	-	-	-	-	-	14	24		9	-	-	-	-	-	-	-	-	44	92		9	-	-	-	-	-	-	-	-	95	100		9	-	-	-	-	-	-	-	-	76	99		9
	10	-	-	-	-	-	-	-	-	-	11		10	-	-	-	-	-	-	-	-	-	81		10	-	-	-	-	-	-	-	-	-	100		10	-	-	-	-	-	-	-	-	-	100		10
		2	3	4	5	6	7	8	9	10	11			2	3	4	5	6	7	8	9	10	11			2	3	4	5	6	7	8	9	10	11			2	3	4	5	6	7	8	9	10	11
	1	3	5	0	6	7	2	9	6	5	13		1	2	9	1	7	7	7	9	11	20	35		1	1	3	6	14	13	21	31	50	77	97		1	1	2	9	6	5	14	18	30	50	80		1
	2	-	5	3	2	10	3	7	7	7	11		2	-	3	5	2	13	5	11	14	21	35		2	-	8	4	11	13	18	31	47	76	99		2	-	3	9	5	3	9	12	29	49	75		2
0.9	3	-	-	6	0	4	1	5	4	3	7		3	-	-	2	10	6	5	7	7	25	38		3	-	-	10	10	8	14	25	42	75	92		3	-	-	8	7	9	9	15	26	43	78		3
weak	4	-	-	-	3	6	5	6	2	7	12		4	-	-	-	9	9	4	8	11	21	37		4	-	-	-	8	9	16	25	33	69	94		4	-	-	-	4	8	10	15	27	49	74		4
	5	-	-	-	-	8	5	5	4	5	4		5	-	-	-	-	13	2	10	10	19	26		5	-	-	-	-	9	8	21	37	66	87		5	-	-	-	-	4	5	14	22	40	69		5
	6	-	-	-	-	-	7	10	7	7	13		6	-	-	-	-	-	8	12	11	14	28		6	-	-	-	-	-	4	13	26	53	86		6	-	-	-	-	-	2	7	18	36	63		6
	7	-	-	-	-	-	-	6	5	5	9		7	-	-	-	-	-	-	3	6	15	25		7	-	-	-	-	-	-	11	22	56	81		7	-	-	-	-	-	-	5	13	25	58		7
	8	-	-	-	-	-	-	-	7	11	11		8	-	-	-	-	-	-	-	6	13	16		8	-	-	-	-	-	-	-	6	27	72		8	-	-	-	-	-	-	-	7	18	44		8
	9	-	-	-	-	-	-	-	-	5	7		9	-	-	-	-	-	-	-	-	10	12		9	-	-	-	-	-	-	-	-	16	52		9	-	-	-	-	-	-	-	-	9	37		9
	10	-	-	-	-	-	-	-	-	-	8		10	-	-	-	-	-	-	-	-	-	8		10	-	-	-	-	-	-	-	-	-	16		10	-	-	-	-	-	-	-	-	-	12		10
[truncated: 10 more columns]

## Sheet: anovas_both_types_decline
Description of the sampling strategy used	Sampling strategy	Decline Type	Exponential decline from 2000							Instant decline from 2000							Exponential, 250L							Exponential, Whole pop Sampled							Decline Type	Instant decline from 10000
			HO	HE	K	Kr	GW	FIS		HO	HE	K	Kr	GW	FIS		HO	HE	K	Kr	GW	FIS		HO	HE	K	Kr	GW	FIS			HO	HE	K	Kr	GW	FIS
Every generation sampled	1 2 3 4 5 6 7 8 9 10 11	99	27	63	100	100	61	12		87	100	100	100	54	6		71	100	100	100	100			30	66	100	100	84			99.5	100	100	100	100	99	15
Good spread of samples, including one before decline	1 3 5 7 9 11	99	25	61	100	99	57	10		82	99	100	100	48	5									29	65	100	100	79	19		99.5	97	100	100	100	99	14
Good spread of samples, but one not available before decline	3 4 6 8 9 11	99	26	57	100	100	59	12		69	98	100	100	33	4		68	100	100	100	100	76		30	65	100	100	76	16		99.5	84	100	100	100	96	12
Clustered at beginning and end	1 2 3 9 10 11	99	23	63	100	100	58	12		88	99	100	100	48	7		75	100	100	100	100	72		25	62	100	100	83	18		99.5	100	100	100	100	99	15
Clustered at beginning and end, but one not available before decline	3 4 5 9 10 11	99	24	58	100	100	63	10		72	98	100	100	34	5		69	100	100	100	100	71		24	63	100	100	77	18		99.5	95	100	100	100	95	14
Only recent samples	6 7 8 9 10 11	99	25	60	100	99	51	11		30	83	100	95	17	2		65	100	100	100	100	71		26	59	100	100	59	11		99.5	58	96	100	97	75	9
Good spread of samples, including one before decline	1 5 8 11	99	19	60	100	99	54	9		78	99	100	100	46	6		64	100	100	100	100	72		26	61	100	100	75	13		99.5	88	100	100	100	100	11
Good spread of samples, but one not available before decline	3 5 8 11	99	23	60	100	98	52	10		68	98	100	100	28	5		66	100	100	100	100	72		26	62	100	100	70	12		99.5	83	100	100	100	95	10
Clustered at beginning and end	1 2 10 11	99	20	56	100	100	55	13		86	99	100	100	46	4		74	100	100	100	100	70		23	60	100	100	77	14		99.5	100	100	100	100	99	12
Clustered at beginning and end, but one not available before decline	3 4 10 11	99	20	57	100	100	64	10		75	98	100	100	34	4		67	100	100	100	100	69		23	59	100	100	73	12		99.5	91	100	100	100	95	8
Only recent samples	8 9 10 11	99	17	53	100	90	47	8		14	57	91	70	12	1		47	100	100	100	100	56		17	53	100	90	47	8		99.5	23	85	100	59	56	7
Sample at generation one (first) and eleven (most recent)	1 11	99	16	54	100	93	49	7		81	99	100	100	38	2		61	100	100	100	100	74		24	46	100	100	74	9		99.5	94	100	100	100	99	8
Sample at generation three and eleven (most recent)	3 11	99	16	50	100	93	49	15		69	97	100	99	28	5		61	100	100	100	100	66		22	46	100	100	66	8		99.5	84	100	100	100	91	7
Sample at generation six and eleven (most recent)	6 11	99	21	43	100	89	47	7		38	79	98	86	14	4		57	100	100	100	100	68		20	45	100	94	53	8		99.5	57	94	100	83	67	9
Sample at generation eight and eleven (most recent)	8 11	99	16	45	100	86	42	9		14	56	84	59	9	3		52	100	100	100	100	52		16	45	100	86	42	9		99.5	29	78	99	50	52	6
Sample at generation one (first) and six (middle)	1 6	99	8	10	9	8	0	9		34	91	100	97	51	6		9	21	60	43	15	6		5	11	100	98	23	3		99.5	47	100	100	99	95	10
Sample at generation one (first) and eight (towards present)	1 8	99	1	14	38	26	7	2		66	94	100	100	46	5		17	73	100	99	65	18		8	18	100	99	58	3		99.5	67	100	100	100	96	16
Sample at generation one (first) and ten (most recent minus one)	1 10	99	9	31	100	86	45	7		78	99	100	100	36	7		40	99	100	100	100	39		13	33	100	100	69	8		99.5	90	100	100	100	98	7
Clustered at beginning and end, but not available at present	1 2 8 9	99	8	22	89	69	26	9		78	100	100	100	49	5		33	97	100	100	98	21		13	31	100	100	82	10		99.5	89	100	100	100	99	17
Clustered at beginning and end, but not available at present or before decline	3 4 8 9	99	9	23	94	71	32	10		52	97	100	99	36	4		31	95	100	100	99	25		12	29	100	100	75	10		99.5	75	100	100	100	90	14
Every generation sampled	1 2 3 4 5 6 7 8 9 10 11	97.5	3	27	79	57	21	9		57	93	100	100	72	12		49	99	100	100	91	42		13	38	100	100	82			99	64	100	100	99	95	8
Good spread of samples, including one before decline	1 3 5 7 9 11	97.5	4	20	81	57	23	6		50	88	100	100	70	9		42	100	100	100	92	36		10	33	100	100	77	20		99	54	100	100	98	92	9
Good spread of samples, but one not available before decline	3 4 6 8 9 11	97.5	5	19	80	52	23	9		43	75	100	94	63	8		39	100	100	100	91	38		9	33	100	100	70	17		99	47	98	100	88	89	6
Clustered at beginning and end	1 2 3 9 10 11	97.5	3	24	79	59	24	6		64	93	100	100	72	14		46	100	100	100	91	44		10	38	100	100	82	12		99	72	100	100	99	96	8
Clustered at beginning and end, but one not available before decline	3 4 5 9 10 11	97.5	6	24	78	59	26	7		47	83	100	97	62	13		49	100	100	100	92	37		11	32	100	100	73	12		99	52	100	100	90	90	8
Only recent samples	6 7 8 9 10 11	97.5	2	18	73	51	20	8		24	64	90	77	37	9		43	99	100	100	91	32		6	26	100	99	58	12		99	18	85	100	54	73	6
Good spread of samples, including one before decline	1 5 8 11	97.5	3	25	81	54	23	9		44	86	100	100	66	12		40	99	100	100	91	32		8	29	100	100	75	18		99	51	100	100	97	94	6
Good spread of samples, but one not available before decline	3 5 8 11	97.5	7	20	79	54	23	6		40	73	100	94	55	10		43	100	100	100	91	35		7	29	100	100	70	17		99	38	98	100	88	85	8
Clustered at beginning and end	1 2 10 11	97.5	1	26	80	57	23	10		65	91	100	100	71	9		45	100	100	100	92	32		10	32	100	100	81	11		99	66	100	100	98	96	8
Clustered at beginning and end, but one not available before decline	3 4 10 11	97.5	6	22	79	60	22	9		49	79	100	95	65	12		43	100	100	100	92	32		8	30	100	100	72	10		99	51	97	100	91	87	9
Only recent samples	8 9 10 11	97.5	3	16	68	43	19	7		14	38	76	49	19	8		32	98	100	100	84	26		4	18	99	83	36	8		99	16	47	83	25	47	6
Sample at generation one (first) and eleven (most recent)	1 11	97.5	2	16	79	50	22	13		45	84	100	99	60	10		42	100	100	100	90	28		7	20	100	100	62	12		99	57	99	100	97	93	11
Sample at generation three and eleven (most recent)	3 11	97.5	8	15	77	51	16	10		40	73	100	89	51	8		41	100	100	100	86	32		5	20	100	100	57	13		99	46	96	100	82	83	8
Sample at generation six and eleven (most recent)	6 11	97.5	7	17	67	47	17	11		26	58	90	67	29	15		41	95	100	100	90	29		7	19	100	96	42	15		99	22	76	99	56	63	7
Sample at generation eight and eleven (most recent)	8 11	97.5	6	13	59	40	17	10		15	37	66	43	9	7		31	93	100	100	80	24		5	15	98	82	26	14		99	9	46	85	26	51	4
Sample at generation one (first) and six (middle)	1 6	97.5	4	6	8	7	2	6		18	47	100	88	43	8		6	8	28	15	14	7		2	3	93	88	14	3		99	21	82	100	65	77	8
Sample at generation one (first) and eight (towards present)	1 8	97.5	5	6	18	12	2	4		28	66	100	92	50	10		7	32	93	77	38	10		6	8	100	100	40	3		99	32	96	100	82	85	4
Sample at generation one (first) and eight (most recent minus one)	1 10	97.5	5	13	51	33	14	4		35	80	100	98	57	11		26	91	100	100	76	20		7	13	100	100	59	6		99	46	98	100	94	90	8
Clustered at beginning and end, but not available at present	1 2 8 9	97.5	1	14	27	25	3	8		39	76	100	99	65	5		20	69	100	99	54	20		10	17	100	100	69	8		99	50	100	100	97	90	5
Clustered at beginning and end, but not available at present or before decline	3 4 8 9	97.5	3	7	14	15	4	8		30	59	99	89	56	6		18	68	100	96	56	15		7	14	100	100	54	9		99	31	99	100	81	83	7
Every generation sampled	1 2 3 4 5 6 7 8 9 10 11	90	6	9	16	8	6	5		7	24	68	42	20	4		8	36	99	75	39	5		8	30	100	98	57			97	12	61	97	41	63	6
Good spread of samples, including one before decline	1 3 5 7 9 11	90	3	7	13	8	6	4		6	25	60	34	16	4		3	31	99	70	35	5		12	19	100	96	47	10		97	8	52	94	30	55	7
Good spread of samples, but one not available before decline	3 4 6 8 9 11	90	6	3	12	9	3	4		6	15	38	21	12	3		8	28	95	68	25	6		10	17	97	93	40	11		97	13	38	80	22	39	9
Clustered at beginning and end	1 2 3 9 10 11	90	5	6	16	8	6	6		7	27	72	49	23	7		5	37	98	79	36	3		10	22	100	98	55	9		97	13	63	98	42	71	3
Clustered at beginning and end, but one not available before decline	3 4 5 9 10 11	90	3	6	14	9	4	6		7	15	46	25	12	3		6	36	99	76	37	5		7	22	100	95	49	9		97	8	41	80	21	43	3
Only recent samples	6 7 8 9 10 11	90	11	9	13	10	8	5		8	14	15	12	5	5		11	23	86	58	26	8		7	18	91	79	25	6		97	13	17	40	10	14	8
Good spread of samples, including one before decline	1 5 8 11	90	5	8	14	8	3	3		5	18	62	38	16	6		8	31	99	71	35	8		7	15	100	95	43	5		97	10	47	90	25	54	8
Good spread of samples, but one not available before decline	3 5 8 11	90	3	6	17	10	5	5		5	17	33	19	9	8		2	32	97	70	32	4		6	14	95	89	32	5		97	14	35	76	25	33	6
Clustered at beginning and end	1 2 10 11	90	5	7	23	14	3	5		9	24	75	46	23	7		9	34	99	75	38	5		4	17	100	98	50	6		97	11	63	97	39	67	6
Clustered at beginning and end, but one not available before decline	3 4 10 11	90	4	6	15	10	4	5		6	18	48	27	10	5		8	39	97	80	36	7		3	19	100	97	41	5		97	10	45	85	24	48	2
Only recent samples	8 9 10 11	90	8	8	8	7	3	5		8	12	10	5	2	3		7	14	64	36	16	6		9	12	60	43	5	6		97	9	9	18	6	12	8
Sample at generation one (first) and eleven (most recent)	1 11	90	4	10	15	11	4	4		12	20	62	36	14	10		13	35	97	80	41	7		6	7	99	97	37	5		97	12	54	93	29	53	7
Sample at generation three and eleven (most recent)	3 11	90	2	3	11	8	4	5		6	19	35	19	14	5		7	38	92	78	30	4		7	8	95	90	24	6		97	15	40	80	29	44	3
Sample at generation six and eleven (most recent)	6 11	90	6	4	11	10	2	4		7	10	14	13	3	4		13	28	86	63	35	9		4	6	82	70	10	8		97	11	20	43	7	19	8
Sample at generation eight and eleven (most recent)	8 11	90	7	8	9	11	1	1		7	14	12	7	4	5		11	16	72	44	20	5		7	8	47	31	4	5		97	9	16	18	6	11	12
Sample at generation one (first) and six (middle)	1 6	90	3	3	9	8	2	4		6	12	31	19	1	10		7	7	13	5	8	5		5	5	58	50	8	3		97	9	18	51	12	29	3
Sample at generation one (first) and eight (towards present)	1 8	90	8	4	1	4	0	7		5	11	49	29	6	7		9	9	31	18	7	6		5	4	82	76	18	2		97	10	32	75	21	43	13
Sample at generation one (first) and eight (most recent minus one)	1 10	90	6	5	16	7	3	9		11	19	59	38	10	7		5	20	77	50	27	4		3	4	98	93	30	4		97	9	41	87	22	58	6
Clustered at beginning and end, but not available at present	1 2 8 9	90	11	5	5	7	2	8		10	18	58	30	15	3		4	15	54	31	11	7		14	15	98	93	37	16		97	11	46	90	29	52	4
Clustered at beginning and end, but not available at present or before decline	3 4 8 9	90	3	6	9	5	3	8		6	13	22	12	5	4		3	7	41	24	9	4		8	14	87	83	25	14		97	10	21	58	13	28	4
